# Supplementary material for: Sex Differences under Vitamin D Supplementation in an Animal Model of Progressive Multiple Sclerosis
Source: Nutrients. 2024 Feb 17;16(4):554. doi: 10.3390/nu16040554 (PMC10893160; doi:10.3390/nu16040554)
Supplement: Supplementary file 1 [file nutrients-16-00554-s001.zip]

Archive with 1 entries (1 files):
- nutrients-2846412-supplementary.pdf
